# Supplementary material for: Awareness of security and privacy settings in video conferencing apps among faculty during the COVID-19 pandemic
Source: PeerJ Comput Sci. 2022 Jul 7;8:e1021. doi: 10.7717/peerj-cs.1021 (PMC9299235; doi:10.7717/peerj-cs.1021)
Supplement: Supplemental Information 1 [file peerj-cs-08-1021-s001.zip]

Archive with 2 entries (2 files):
- dataset.dta
- pls-sem.do
